# Supplementary material for: Improving maize carbon and nitrogen metabolic pathways and yield with nitrogen application rate and nitrogen forms
Source: PeerJ. 2024 Jan 2;12:e16548. doi: 10.7717/peerj.16548 (PMC10768660; doi:10.7717/peerj.16548)
Supplement: Supplemental Information 1 [file peerj-12-16548-s001.zip]

Archive with 17 entries (16 files):
- raw data2023.6.17/
- raw data2023.6.17/Figure 1  Precipitation.xlsx
- raw data2023.6.17/Figure 2 photosynthetic characteristics.xlsx
- raw data2023.6.17/Figure 3 MDH.xlsx
- raw data2023.6.17/Figure 3 ME.xlsx
- raw data2023.6.17/Figure 3 PEPC.xlsx
- raw data2023.6.17/Figure 3 PPDK.xlsx
- raw data2023.6.17/Figure 3 Rubisco.xlsx
- raw data2023.6.17/Figure 4 GDH.xlsx
- raw data2023.6.17/Figure 4 GOGAT.xlsx
- raw data2023.6.17/Figure 4 GS.xlsx
- raw data2023.6.17/Figure 4 NR.xlsx
- raw data2023.6.17/Figure 5 Nitrogen accumulation and translocation.xlsx
- raw data2023.6.17/Figure 6 Correlation analysis.xlsx
- raw data2023.6.17/Table 2 Non-structural carbohydrate accumulation and transport.xlsx
- raw data2023.6.17/Table 3 Yield2023.9.1.xlsx
- raw data2023.6.17/Table 4 Nitrogen use efficiency.xlsx
