# Supplementary material for: Improving maize carbon and nitrogen metabolic pathways and yield with nitrogen application rate and nitrogen forms
Source: PeerJ. 2024 Jan 2;12:e16548. doi: 10.7717/peerj.16548 (PMC10768660; doi:10.7717/peerj.16548)
Supplement: Supplemental Information 1 [file peerj-12-16548-s001.zip › raw data2023.6.17/Figure 1 Precipitation.xlsx]

## Sheet: Sheet1
	date	2020Precipiation	2020Air temperature	2021Precipiation	2021Air temperature
	4.1	0	6.5	0	10
	4.2	0	9	0	11
	4.3	0	7	0	5.5
	4.4	0	3	0	10.5
	4.5	0	5	0	13
	4.6	0	7	0	8
	4.7	0	5.5	0	6.5
	4.8	0	4.5	0	7.5
	4.9	0	3.5	0	11.5
	4.1	0	7	0	16.5
	4.11	0	10	0	12.5
	4.12	0	11.5	0	7
	4.13	0	15	0	5.5
	4.14	0	13.5	0	10
	4.15	0	9.5	1.86	12.5
	4.16	0	13	0	5.5
	4.17	0	11	0	7.5
	4.18	0	15	0	15
	4.19	0.3	15	0	10
	4.2	0	6.5	0	9.5
	4.21	0	-0.5	0	19
	4.22	0	1.5	0	13
	4.23	0	6	0	11.5
	4.24	0	10	0	9
	4.25	0	7	0	12.5
	4.26	0	6.5	0	15.5
	4.27	0	12	0	13
	4.28	0	14	0	10
	4.29	0	13.5	0	8.5
	4.3	0	18.5	0	9.5
	5.1	0	25	0	10
	5.2	9.52	21.5		14.5
	5.3	0	10.5	0	18
	5.4	0	10	0	14
	5.5	0	14	0	14
	5.6	0	16.5		14
	5.7	0	19	8.89	14
	5.8	0	16.5	1.2	8
	5.9	0	14	0	12.5
	5.1	0	15	0	16.5
	5.11	0	14.5	0	17
	5.12	0	14	0	17
	5.13	0	18.5	0	19.5
	5.14	0	22	1.57	19.5
	5.15	0	14		19
	5.16	66.69	11.5	0	18
	5.17	0	13	0	22
	5.18	0	14		21.5
	5.19	0	15		23.5
	5.2	0	15		22
	5.21	1.97	18	0	25
	5.22	0.28	14	0	25
	5.23	0	15	0	17
	5.24	0	18.5	0	15
	5.25	0	16.5	0	16
	5.26	0	17.5	0	14.5
	5.27	0	19	15.6	18.5
	5.28	0	20.5	0	18
	5.29	0	22		18.5
	5.3	0	23.5	0	19
	5.31	10.23	18.5	4.96	20.5
	6.1	0	16.5	0	19
	6.2	0	19.5	2.25	16.5
	6.3	0	19	0.35	14
	6.4	0	16	0.26	18
	6.5	0	20.5	0	17.5
	6.6	0.6	24	0	20.5
	6.7	0	23.5	0	22.5
	6.8	0	26.5	0	24
	6.9	0	23.5	1.66	24
	6.1	0	20.5	0	22.5
	6.11	0	21	0	26.5
	6.12	0	22	2.67	29.5
	6.13	12.37	21	0	28
	6.14	0	21.5	61.75	23.5
	6.15	0	21.5	0	24.5
	6.16	0	23	0.39	23
	6.17	0	25	0	21
	6.18	0	20.5	0.7	20.5
	6.19	1.01	24.5	0.37	20.5
	6.2	0	28.5	0	19.5
	6.21	1.13	24.5	0.17	21
	6.22	1.08	23	0	21.5
	6.23	7.31	19.5	0	23.5
	6.24	0	19	0	25
	6.25	0	16.5	0.65	23
	6.26	0	19	3.45	21
	6.27	0	22.5	0	21.5
	6.28	0	25.5	0	23
	6.29	0.49	26	0	24
	6.3	0	24	1.26	24
	7.1	0	22	4.17	26
	7.2	0	22	0	26
	7.3	0	22	70.1	23
	7.4	1.03	21	0	21.5
	7.5	12.17	22	0	24
	7.6	46.25	22.5	6.29	24
	7.7	0	22.5	0	24.5
	7.8	0	25	0	26
	7.9	0	24	41.69	26
	7.1	0	23	0	26
	7.11	0	24		26.5
	7.12	0	23.5	0	27
	7.13	0	26	0	23
	7.14	0	27	0.62	26
	7.15	0	27.5	0	26
	7.16	0	29		27
	7.17	0	24	0	28
	7.18	1.72	22.5		28
	7.19	0	23	0	27.5
	7.2	0	25.5	0	24.5
	7.21	0	25.5	0	24.5
	7.22	0	26.5		26
	7.23	0	25.5	0	29
	7.24	0	25		27.5
	7.25	0	26		27.5
	7.26	0	27	0	27.5
	7.27	0	24	0	22
	7.28	0	24	0.28	23.5
	7.29	11.53	23	2.41	24.5
	7.3	0	28.5	6.54	22.5
	7.31	0.56	27	2.95	23.5
	8.1	0	27	22.64	22.5
	8.2	3.84	26		21.5
	8.3	0	26.5	1.08	20
	8.4	0	25	0.58	23
	8.5	0	25	0	24.5
	8.6	0	24.5	0	25
	8.7	0	25	0	26
	8.8	5.89	26	0	25.5
	8.9	0	22.5	0	24
	8.1	0	26	88.2	21.5
	8.11	0	26.5	0	20.5
	8.12	0	26.5	0	18.5
	8.13	0	22.5	0	20
	8.14	0	25	0	22
	8.15	0	22	0	21
	8.16	0	26		21.5
	8.17	0	24.5	0	22
	8.18	1.35	22.5	0	23.5
	8.19	0	15.5	0	24
	8.2	0	15.5	31.32	21
	8.21	0	19	0	22
	8.22		20	3.39	22.5
	8.23	0	21	0	23
	8.24	0	21	35.1	21
	8.25	0	24.5	28.66	20
	8.26	0	20.5	0	20
	8.27	11.75	19	0	20.5
	8.28	0	18.5	0	20
	8.29	0	19	0	20.5
	8.3	0	21.5	0	20
	8.31	0	21.5	0	22.5
	9.1	0	22.5	0	23
	9.2	0	20	0	21.5
	9.3	27.19	15.5	0	22
	9.4	0	18.5	0	22
	9.5	0	21	0	22
	9.6	0	22.5	0.47	17.5
	9.7	0	21	0	17.5
	9.8	1.72	17	0	19
	9.9	14.74	14	0	13.5
	9.1	0.92	13.5	0	17
	9.11	1.77	16	0	16.5
	9.12	0	17.5	18.14	13.5
	9.13	0	7.5	0	17
	9.14	0	17	0	14
	9.15	77.72	17.5	11.02	15
	9.16	0.51	13	2.09	15
	9.17	0	15	0	17.5
	9.18	0	13	0	19
	9.19	0	11.5	0	20
	9.2	0	15	61.2	11.5
	9.21	0.38	15.5	24.93	11.5
	9.22	0	15	0	12.5
	9.23	0	17	0	13.5
	9.24	0	17	0	15
	9.25	0	18	5.43	14
	9.26	0	18.5	1.03	15.5
	9.27	0	19.5	0	12
	9.28	0	14.5	0	14.5
	9.29	0	12	0	7.5
	9.3	0	12	0	5.5
	10.1	0	12	0	6.5
	10.2	0	12	0	10
	10.3	0	11.5	0.63	7
	10.4	0	9	0	7.5
	10.5	0	9.5	0	7.5
	10.6	0	8.5	0	6
	10.7	0	10.5	0	10
	10.8	0	14	0	9.5
	10.9	0	15.5	0.14	9.5
	10.1	0	14.5	0	7.5
	10.11	0	10	0	8
	10.12	0	7	0	9
	10.13	0	3.5	0	7
	10.14	0	4	0	3
	10.15	0	8	0	-0.5
	10.16	0	8	0	-3.5
	10.17	0	9.5	0	2
	10.18	0	9.5	0	2
	10.19	0	13	0	1.5
	10.2	0	14	0	3
	10.21	0	8	0	0.5
	10.22	0	3.5	0	3.5
	10.23	0	4	0	4.5
	10.24	0	6.5	0	6.5
	10.25	0	7	0	8
	10.26	0	8.5	0	4.5
	10.27	0	5	0	4.5
	10.28	0	4.5	0	5.5
	10.29	0	6	0	8
	10.3	0	6.5	0	4
	10.31	0	10.5	0	0
