# Supplementary material for: Improving maize carbon and nitrogen metabolic pathways and yield with nitrogen application rate and nitrogen forms
Source: PeerJ. 2024 Jan 2;12:e16548. doi: 10.7717/peerj.16548 (PMC10768660; doi:10.7717/peerj.16548)
Supplement: Supplemental Information 1 [file peerj-12-16548-s001.zip › raw data2023.6.17/Figure 2 photosynthetic characteristics.xlsx]

## Sheet: net photosynthetic rate
										2020	2021
									N1P1	18.4	18.07
									N1P2	24.69	25.18
									N1P3	21.08	22.56
									N2P1	23	21.61
									N2P2	25.15	25.48
									N2P3	24.45	24.39
										0.87	0.79
										1.42	1.02
										0.9	1.02
										0.91	0.96
										0.47	0.54
										1.29	1.47
	2020	average	Ⅰ	Ⅱ	Ⅲ
N1P1	18.4d	18.4	18.34	18.37	18.48	0.07
N1P2	24.69ab	24.69	24.09	23.67	26.31	1.42
N1P3	21.08c	21.08	20.27	20.92	22.05	0.9
N2P1	23b	23	22.47	22.26	24.27	1.11
N2P2	25.15a	25.15	25.29	24.62	25.54	0.47
N2P3	24.45ab	24.45	24.09	23.38	25.88	1.29
	2021	average	Ⅰ	Ⅱ	Ⅲ
N1P1	18.07d	18.07	18.01	18.04	18.17	0.09
N1P2	25.18a	25.18	24.5	24.01	27.02	1.62
N1P3	22.56bc	22.56	21.64	22.38	23.66	1.02
N2P1	21.61c	21.61	21	20.77	23.06	1.26
N2P2	25.48a	25.48	25.64	24.88	25.92	0.54
N2P3	24.39ab	24.39	23.98	23.17	26.02	1.47

## Sheet: the instanta neous solar use ef
										2020	2021
									N1P1	4.01	4.1
									N1P2	5.79	5.61
									N1P3	4.67	4.84
									N2P1	4.88	4.74
									N2P2	5.94	5.78
									N2P3	5.81	5.3
										0.07	0.07
										0.05	0.16
										0.11	0.16
	2020	average	Ⅰ	Ⅱ	Ⅲ					0.39	0.08
N1P1	4.01c	4.01	4.07	4.02	3.94	0.07				0.13	0.14
N1P2	5.79a	5.79	5.78	5.74	5.84	0.05				0.16	0.21
N1P3	4.67b	4.67	4.72	4.75	4.55	0.11
N2P1	4.88b	4.88	5.19	5	4.44	0.39
N2P2	5.94a	5.94	6.01	5.79	6.02	0.13
N2P3	5.81a	5.81	5.65	5.81	5.97	0.16
	2021	average	Ⅰ	Ⅱ	Ⅲ
N1P1	4.1d	4.1	4.1	4.03	4.17	0.07
N1P2	5.61a	5.61	5.6	5.45	5.77	0.16
N1P3	4.84c	4.84	4.81	4.7	5.01	0.16
N2P1	4.74c	4.74	4.72	4.68	4.83	0.08
N2P2	5.78a	5.78	5.77	5.65	5.93	0.14
N2P3	5.3b	5.3	5.27	5.11	5.52	0.21

## Sheet: instant water use efficiency
										2020	2021
									N1P1	5.08	4.95
									N1P2	6.84	7.11
									N1P3	6.04	6.41
									N2P1	5.96	6.3
									N2P2	6.95	7.18
									N2P3	6.57	6.66
										0.15	0.18
										0.21	0.14
	2020	average	Ⅰ	Ⅱ	Ⅲ					0.29	0.28
N1P1	5.08c	5.08	5.07	4.93	5.24	0.15				0.35	0.13
N1P2	6.84a	6.84	6.81	6.65	7.06	0.21				0.15	0.16
N1P3	6.04b	6.04	5.78	5.99	6.35	0.29				0.41	0.14
N2P1	5.96b	5.96	5.79	5.72	6.37	0.35
N2P2	6.95a	6.95	6.99	6.78	7.07	0.15
N2P3	6.75ab	6.75	6.45	6.23	7.03	0.41
	2021	average	Ⅰ	Ⅱ	Ⅲ
N1P1	4.95d	4.95	5.1	4.98	4.76	0.18
N1P2	7.11a	7.11	7.1	6.98	7.25	0.14
N1P3	6.41bc	6.41	6.53	6.61	6.09	0.28
N2P1	6.3c	6.3	6.37	6.15	6.38	0.13
N2P2	7.18a	7.18	7.02	7.18	7.34	0.16
N2P3	6.66b	6.66	6.65	6.53	6.81	0.14

## Sheet: Instantaneous carboxylation rat
											2020	2021
										N1P1	0.1	0.1
										N1P2	0.13	0.14
										N1P3	0.11	0.12
										N2P1	0.13	0.12
										N2P2	0.14	0.14
										N2P3	0.13	0.13
											0	0
											0	0
	2020	average	Ⅰ	Ⅱ	Ⅲ						0.01	0
N1P1	0.1d	0.1	0.1	0.1	0.1	0					0	0
N1P2	0.1327ab	0.13	0.13	0.13	0.14	0					0	0
N1P3	0.1134c	0.11	0.12	0.11	0.12	0.01					0	0
N2P1	0.1264b	0.13	0.13	0.13	0.12	0
N2P2	0.1367a	0.14	0.14	0.13	0.14	0.01
N2P3	0.1273b	0.13	0.12	0.14	0.12	0.01
	2021	average	Ⅰ	Ⅱ	Ⅲ
N1P1	0.1021d	0.1	0.1	0.1	0.1	0
N1P2	0.1415a	0.14	0.14	0.14	0.14	0
N1P3	0.1233c	0.12	0.13	0.12	0.13	0
N2P1	0.1201c	0.12	0.12	0.12	0.12	0
N2P2	0.1408a	0.14	0.14	0.14	0.15	0
N2P3	0.1333b	0.13	0.13	0.14	0.13	0.01
