# Supplementary material for: Improving maize carbon and nitrogen metabolic pathways and yield with nitrogen application rate and nitrogen forms
Source: PeerJ. 2024 Jan 2;12:e16548. doi: 10.7717/peerj.16548 (PMC10768660; doi:10.7717/peerj.16548)
Supplement: Supplemental Information 1 [file peerj-12-16548-s001.zip › raw data2023.6.17/Figure 3 MDH.xlsx]

## Sheet: MDH 2020
								DAA0	DAA20	DAA40	DAA60
							N1P1	28.96	24.88	21.18	17.39
							N1P2	34.04	27.54	24.57	21.76
							N1P3	30.51	25.17	22.29	19.51
							N2P1	31.64	25.35	22.42	20.19
							N2P2	35.24	28.84	25.69	22.91
							N2P3	32.77	26.33	23.15	20.45
								0.96	0.69	0.5	0.76
								0.38	0.62	1.91	1.28
								0.94	0.6	1.06	0.85
								1.17	1.18	0.41	0.5
								1.66	0.75	0.99	0.53
								0.61	0.93	0.58	0.89
	DAA0	average	Ⅰ	Ⅱ	Ⅲ
N1P1	28.96e	28.96	29.49	27.86	29.54	e	0.96
N1P2	34.04ab	34.04	34	33.68	34.44	ab	0.38
N1P3	30.51de	30.51	30.26	29.71	31.55	de	0.94
N2P1	31.64cd	31.64	31.28	32.95	30.69	cd	1.17
N2P2	35.24a	35.24	36.57	35.76	33.37	a	1.66
N2P3	32.77bc	32.77	32.99	32.08	33.24	bc	0.61
	DAA0	average	Ⅰ	Ⅱ	Ⅲ
N1P1	24.88c	24.88	24.15	25.53	24.96	c	0.69
N1P2	27.54ab	27.54	28.16	27.53	26.92	ab	0.62
N1P3	25.17c	25.17	25.86	24.9	24.75	c	0.6
N2P1	25.35c	25.35	24.86	24.5	26.7	c	1.18
N2P2	28.84a	28.84	28.17	28.71	29.65	a	0.75
N2P3	26.33bc	26.33	25.88	25.72	27.4	bc	0.93
	DAA0	average	Ⅰ	Ⅱ	Ⅲ
N1P1	21.18d	21.18	21.59	21.35	20.63	d	0.5
N1P2	23.57ab	23.57	23.81	23.16	26.75	ab	1.91
N1P3	22.29cd	22.29	21.95	21.45	23.48	cd	1.06
N2P1	22.42cd	22.42	22.47	22.81	21.99	cd	0.41
N2P2	25.69a	25.69	24.65	26.62	25.8	a	0.99
N2P3	23.15bc	23.15	23.06	22.61	23.77	bc	0.58
	DAA0	average	Ⅰ	Ⅱ	Ⅲ
N1P1	17.39d	17.39	17.28	16.69	18.19	d	0.76
N1P2	20.76ab	20.76	20.42	22.96	21.91	ab	1.28
N1P3	19.51c	19.51	18.62	20.3	19.6	c	0.85
N2P1	20.19c	20.19	20.11	19.73	20.72	c	0.5
N2P2	22.91a	22.91	22.84	22.43	23.48	a	0.53
N2P3	20.45bc	20.45	19.51	21.29	20.55	bc	0.89

## Sheet: MDH 2021
								DAA0	DAA20	DAA40	DAA60
							N1P1	27.67	24.63	20.97	16.22
							N1P2	32.98	26.76	22.94	19.55
							N1P3	31.21	25.52	21.06	17.32
							N2P1	31.78	25.86	21.87	18.59
							N2P2	33.95	27.41	23.21	21.36
							N2P3	32.03	26.64	22.12	18.86
								0.59	0.05	0.33	0.73
								0.46	0.86	0.26	0.57
								1.16	0.55	0.64	1.43
								0.24	0.67	0.13	0.3
								1.14	0.29	0.63	1.41
								1.41	0.78	0.78	1.74
	DAA0	average	Ⅰ	Ⅱ	Ⅲ
N1P1	27.67d	27.67	28.2	27.78	27.03	d	0.59
N1P2	32.98ab	32.98	32.93	32.55	33.46	ab	0.46
N1P3	31.21c	31.21	31.85	29.87	31.91	c	1.16
N2P1	31.78bc	31.78	31.81	32	31.53	bc	0.24
N2P2	33.95a	33.95	33.66	32.99	35.21	a	1.14
N2P3	32.03bc	32.03	31.6	33.6	30.89	bc	1.41
	DAA20	average	Ⅰ	Ⅱ	Ⅲ
N1P1	24.63d	24.63	24.6	24.61	24.68	d	0.05
N1P2	26.76ab	26.76	26.4	26.14	27.75	ab	0.86
N1P3	25.52cd	25.52	25.03	25.42	26.11	cd	0.55
N2P1	25.86bc	25.86	25.53	25.41	26.63	bc	0.67
N2P2	27.41a	27.41	27.5	27.09	27.65	a	0.29
N2P3	26.64ab	26.64	26.42	25.99	27.51	ab	0.78
	DAA40	average	Ⅰ	Ⅱ	Ⅲ
N1P1	20.97d	20.97	21.27	21.03	20.61	d	0.33
N1P2	22.94ab	22.94	22.91	22.69	23.2	ab	0.26
N1P3	21.06d	21.06	21.42	20.32	21.45	d	0.64
N2P1	21.87cd	21.87	21.89	21.99	21.73	cd	0.13
N2P2	23.21a	23.21	23.04	22.67	23.91	a	0.63
N2P3	22.12bc	22.12	21.88	22.99	21.48	bc	0.78
	DAA60	average	Ⅰ	Ⅱ	Ⅲ
N1P1	16.22d	16.22	16.87	16.35	15.43	d	0.73
N1P2	19.55ab	19.55	19.49	19.01	20.14	ab	0.57
N1P3	17.32cd	17.32	18.1	15.67	18.18	cd	1.43
N2P1	18.59bc	18.59	18.63	18.87	18.28	bc	0.3
N2P2	21.36a	21.36	21	20.18	22.92	a	1.41
N2P3	18.86bc	18.86	18.33	20.8	17.46	bc	1.74
