# Supplementary material for: Improving maize carbon and nitrogen metabolic pathways and yield with nitrogen application rate and nitrogen forms
Source: PeerJ. 2024 Jan 2;12:e16548. doi: 10.7717/peerj.16548 (PMC10768660; doi:10.7717/peerj.16548)
Supplement: Supplemental Information 1 [file peerj-12-16548-s001.zip › raw data2023.6.17/Figure 3 ME.xlsx]

## Sheet: ME 2020
								DAA0	DAA20	DAA40	DAA60
							N1P1	1.3	1.24	1.11	1.02
							N1P2	1.34	1.28	1.13	1.04
							N1P3	1.33	1.26	1.11	1.03
							N2P1	1.33	1.27	1.12	1.03
							N2P2	1.36	1.29	1.13	1.05
							N2P3	1.34	1.28	1.13	1.04
								0.01	0.02	0	0
								0.01	0.01	0.01	0.01
								0.01	0.01	0	0
								0.02	0	0.01	0.01
								0.01	0.01	0	0
								0.01	0.01	0	0.01
	DAA0	average	Ⅰ	Ⅱ	Ⅲ
N1P1	1.3c	1.3	1.3	1.29	1.31	c	0.01
N1P2	1.34ab	1.34	1.33	1.33	1.35	ab	0.01
N1P3	1.33b	1.33	1.33	1.32	1.34	b	0.01
N2P1	1.33b	1.33	1.32	1.32	1.35	b	0.02
N2P2	1.36a	1.36	1.35	1.36	1.37	a	0.01
N2P3	1.34ab	1.34	1.33	1.34	1.35	ab	0.01
	DAA20	average	Ⅰ	Ⅱ	Ⅲ
N1P1	1.24d	1.24	1.23	1.23	1.26	d	0.02
N1P2	1.28ab	1.28	1.27	1.27	1.3	ab	0.01
N1P3	1.26c	1.26	1.25	1.26	1.27	c	0.01
N2P1	1.27bc	1.27	1.27	1.27	1.27	bc	0
N2P2	1.29a	1.29	1.28	1.29	1.3	a	0.01
N2P3	1.28ab	1.28	1.27	1.27	1.29	ab	0.01
	DAA40	average	Ⅰ	Ⅱ	Ⅲ
N1P1	1.11c	1.11	1.12	1.11	1.11	c	0
N1P2	1.13a	1.13	1.14	1.13	1.12	a	0.01
N1P3	1.11c	1.11	1.11	1.11	1.1	c	0
N2P1	1.12b	1.12	1.13	1.12	1.11	b	0.01
N2P2	1.13a	1.13	1.13	1.13	1.13	a	0
N2P3	1.13a	1.13	1.13	1.13	1.13	a	0
	DAA60	average	Ⅰ	Ⅱ	Ⅲ
N1P1	1.02c	1.02	1.02	1.02	1.02	c	0
N1P2	1.04ab	1.04	1.04	1.04	1.05	ab	0.01
N1P3	1.03bc	1.03	1.03	1.03	1.04	bc	0
N2P1	1.03bc	1.03	1.03	1.03	1.04	bc	0.01
N2P2	1.05a	1.05	1.05	1.05	1.06	a	0
N2P3	1.04ab	1.04	1.03	1.04	1.05	ab	0.01

## Sheet: ME 2021
									DAA0	DAA20	DAA40	DAA60
								N1P1	1.29	1.24	1.1	1.01
								N1P2	1.34	1.27	1.13	1.03
								N1P3	1.31	1.26	1.1	1.01
								N2P1	1.32	1.26	1.11	1.02
								N2P2	1.36	1.29	1.13	1.04
								N2P3	1.34	1.28	1.11	1.02
									0.01	0.01	0.01	0
									0.04	0.01	0	0.01
									0.02	0.02	0.01	0.01
									0.01	0	0	0.01
									0.01	0.02	0.01	0
									0	0.02	0.01	0.01
	DAA0	average	Ⅰ	Ⅱ	Ⅲ
N1P1	1.29c	1.29	1.3	1.29	1.28	c	0.01
N1P2	1.34ab	1.34	1.33	1.31	1.38	ab	0.04
N1P3	1.31bc	1.31	1.3	1.29	1.33	bc	0.02
N2P1	1.32bc	1.32	1.32	1.33	1.31	bc	0.01
N2P2	1.36a	1.36	1.37	1.36	1.35	a	0.01
N2P3	1.34ab	1.34	1.34	1.34	1.34	ab	0
	DAA20	average	Ⅰ	Ⅱ	Ⅲ
N1P1	1.24c	1.24	1.25	1.24	1.23	c	0.01
N1P2	1.27ab	1.27	1.27	1.27	1.28	ab	0.01
N1P3	1.26bc	1.26	1.27	1.24	1.27	bc	0.02
N2P1	1.26b	1.26	1.26	1.27	1.26	b	0
N2P2	1.29a	1.29	1.29	1.28	1.31	a	0.02
N2P3	1.28ab	1.28	1.28	1.3	1.26	ab	0.02
	DAA40	average	Ⅰ	Ⅱ	Ⅲ
N1P1	1.1c	1.1	1.1	1.1	1.09	c	0.01
N1P2	1.13ab	1.13	1.12	1.12	1.13	ab	0
N1P3	1.1c	1.1	1.11	1.09	1.11	c	0.01
N2P1	1.11c	1.11	1.11	1.11	1.11	c	0
N2P2	1.13a	1.13	1.12	1.12	1.14	a	0.01
N2P3	1.11bc	1.11	1.11	1.12	1.1	bc	0.01
	DAA60	average	Ⅰ	Ⅱ	Ⅲ
N1P1	1.01d	1.01	1	1.01	1.01	d	0
N1P2	1.03ab	1.03	1.03	1.02	1.04	ab	0.01
N1P3	1.01cd	1.01	1.01	1.01	1.02	cd	0.01
N2P1	1.02cd	1.02	1.01	1.01	1.02	cd	0.01
N2P2	1.04a	1.04	1.04	1.03	1.04	a	0
N2P3	1.02bc	1.02	1.02	1.02	1.03	bc	0.01
