# Supplementary material for: Improving maize carbon and nitrogen metabolic pathways and yield with nitrogen application rate and nitrogen forms
Source: PeerJ. 2024 Jan 2;12:e16548. doi: 10.7717/peerj.16548 (PMC10768660; doi:10.7717/peerj.16548)
Supplement: Supplemental Information 1 [file peerj-12-16548-s001.zip › raw data2023.6.17/Figure 3 PPDK.xlsx]

## Sheet: PPDK 2020
								DAA0	DAA20	DAA40	DAA60
							N1P1	79.59	75.28	65.46	48.62
							N1P2	93.4	85.3	76.31	64.02
							N1P3	87.1	77.94	68.31	55.35
							N2P1	85.31	74.33	65.09	47.39
							N2P2	98.78	91.82	83.66	68.6
							N2P3	90.52	82.34	73.26	56.11
								1.37	2.25	2.22	4.73
								1.06	2.64	1.55	2.99
								2.18	0.47	3.48	3.69
								3.83	2.22	2.48	1.58
								2.68	4.42	2.47	4.29
								3.14	2.74	3.31	2.47
	DAA0	average	Ⅰ	Ⅱ	Ⅲ
N1P1	79.59	79.59	80.8	79.83	78.1	d	1.37
N1P2	93.4	93.4	93.29	92.39	94.51	ab	1.06
N1P3	87.1	87.1	88.07	88.66	84.62	bc	2.18
N2P1	85.31	85.31	91.55	87.81	76.52	cd	3.83
N2P2	98.78	98.78	100.24	95.68	100.38	a	2.68
N2P3	90.52	90.52	87.36	90.56	93.65	bc	3.14
	DAA20	average	Ⅰ	Ⅱ	Ⅲ
N1P1	75.28	75.28	76.51	72.67	76.63	d	2.25
N1P2	85.3	85.3	82.64	85.33	87.93	b	2.64
N1P3	77.94	77.94	78.02	78.39	77.46	cd	0.47
N2P1	74.33	74.33	73.76	72.46	76.78	d	2.22
N2P2	91.82	91.82	88.8	89.77	96.9	a	4.42
N2P3	82.34	82.34	81.51	85.42	80.14	bc	2.74
	DAA40	average	Ⅰ	Ⅱ	Ⅲ
N1P1	65.46	65.46	66.12	62.99	67.28	c	2.22
N1P2	76.31	76.31	80.68	79.57	77.61	a	1.55
N1P3	68.31	68.31	70.15	70.47	64.3	c	3.48
N2P1	65.09	65.09	66.2	66.87	62.28	a	2.48
N2P2	83.66	83.66	86.18	83.58	81.24	c	2.47
N2P3	73.26	73.26	74.73	75.63	69.5	b	3.31
	DAA60	average	Ⅰ	Ⅱ	Ⅲ
N1P1	48.62	48.62	46.63	45.21	54.01	c	4.73
N1P2	64.02	64.02	61.33	63.49	67.24	a	2.99
N1P3	55.35	55.35	53.58	52.89	59.59	b	3.69
N2P1	47.39	47.39	47.85	45.63	48.68	c	1.58
N2P2	68.6	68.6	67.39	65.04	73.37	a	4.29
N2P3	56.11	56.11	57.42	57.65	53.26	b	2.47

## Sheet: PPDK2021
								DAA0	DAA20	DAA40	DAA60
							N1P1	81.25	73.1	63.65	49.68
							N1P2	95.39	86.73	79.22	64.76
							N1P3	83.49	80.9	69.18	54.01
							N2P1	87.97	78.96	66.18	58.28
							N2P2	97.39	90.9	82.7	66.01
							N2P3	90.61	85.96	71.31	60.28
								2.51	4.58	2.96	1.47
								1.65	2.94	1.13	2.25
								2.75	4	3.2	1.45
								3.49	2.98	4.34	1.96
								3.24	3.23	3.24	1.9
								2.21	2.41	3.38	2.54
	DAA0	average	Ⅰ	Ⅱ	Ⅲ
N1P1	81.25	81.25	80.92	78.92	83.91	e	2.51
N1P2	95.39	95.39	95.21	93.84	97.13	ab	1.65
N1P3	83.49	83.49	83.19	80.9	86.38	de	2.75
N2P1	87.97	87.97	86.82	85.2	91.89	cd	3.49
N2P2	97.39	97.39	97.39	94.15	100.63	a	3.24
N2P3	90.61	90.61	90.61	88.41	92.82	bc	2.21
	DAA20	average	Ⅰ	Ⅱ	Ⅲ
N1P1	73.1	73.1	71.35	69.66	78.3	d	4.58
N1P2	86.73	86.73	86.53	83.91	89.77	ab	2.94
N1P3	80.9	80.9	79.1	78.12	85.48	bc	4
N2P1	78.96	78.96	78.35	76.34	82.2	cd	2.98
N2P2	90.9	90.9	89.45	88.65	94.6	a	3.23
N2P3	85.96	85.96	85.46	83.84	88.58	ab	2.41
	DAA40	average	Ⅰ	Ⅱ	Ⅲ
N1P1	63.65	63.65	66.4	64.04	60.51	c	2.96
N1P2	79.22	79.22	80.1	79.61	77.94	a	1.13
N1P3	69.18	69.18	68.96	66.09	72.48	bc	3.2
N2P1	66.18	66.18	64.22	63.15	71.15	bc	4.34
N2P2	82.7	82.7	82.03	79.85	86.22	a	3.24
N2P3	71.31	71.31	74.45	71.76	67.73	b	3.38
	DAA60	average	Ⅰ	Ⅱ	Ⅲ
N1P1	49.68	49.68	49.38	48.39	51.28	d	1.47
N1P2	64.76	64.76	63.91	63.07	67.31	a	2.25
N1P3	54.01	54.01	53.92	52.62	55.51	c	1.45
N2P1	58.28	58.28	57.39	56.92	60.53	b	1.96
N2P2	66.01	66.01	65.8	64.23	68.01	a	1.9
N2P3	60.28	60.28	60.28	57.74	62.81	b	2.54
