# Supplementary material for: Improving maize carbon and nitrogen metabolic pathways and yield with nitrogen application rate and nitrogen forms
Source: PeerJ. 2024 Jan 2;12:e16548. doi: 10.7717/peerj.16548 (PMC10768660; doi:10.7717/peerj.16548)
Supplement: Supplemental Information 1 [file peerj-12-16548-s001.zip › raw data2023.6.17/Figure 3 Rubisco.xlsx]

## Sheet: Rubisco 2020
									DAA0	DAA20	DAA40	DAA60
								N1P1	73.15	65.7	48.71	34.36
								N1P2	90.42	83.89	60.26	43.44
								N1P3	81.84	68.75	53.88	36.56
								N2P1	78.47	67.44	52.02	35.18
								N2P2	95.83	82.56	64.42	45.09
								N2P3	85.58	73.2	55.12	40.74
									1.51	1.09	0.25	0.55
									1.17	0.85	4.73	1.5
									2.95	1.74	2.99	0.87
									0.61	6.23	3.69	2.82
									2.9	2.13	1.58	0.62
									3.58	2.5	4.29	1.96
	DAA0	average	Ⅰ	Ⅱ	Ⅲ
N1P1	73.15e	73.15	74.5	73.43	71.52	e	1.51
N1P2	90.42b	90.42	90.3	89.31	91.64	b	1.17
N1P3	81.84cd	81.84	83.46	78.43	83.62	cd	2.95
N2P1	78.47d	78.47	78.55	79.03	77.82	d	0.61
N2P2	95.83a	95.83	95.08	93.37	99.03	a	2.9
N2P3	85.58c	85.58	84.47	89.59	82.68	c	3.58
	DAA20	average	Ⅰ	Ⅱ	Ⅲ
N1P1	65.7c	65.7	66.66	65.89	64.51	c	1.09
N1P2	83.89a	83.89	83.8	83.09	84.77	a	0.85
N1P3	68.75bc	68.75	69.52	69.99	66.77	bc	1.74
N2P1	67.44c	67.44	72.4	69.43	60.43	c	6.23
N2P2	82.56a	82.56	83.72	80.09	83.83	a	2.13
N2P3	73.2b	73.2	70.69	73.24	75.7	b	2.5
	DAA40	average	Ⅰ	Ⅱ	Ⅲ
N1P1	48.71d	48.71	48.52	48.62	48.99	d	0.25
N1P2	60.26ab	60.26	58.27	56.85	65.65	ab	4.73
N1P3	53.88cd	53.88	51.2	53.35	57.1	cd	2.99
N2P1	52.02cd	52.02	50.25	49.56	56.26	cd	3.69
N2P2	64.42a	64.42	64.89	62.66	65.71	a	1.58
N2P3	55.12bc	55.12	53.91	51.56	59.88	bc	4.29
	DAA60	average	Ⅰ	Ⅱ	Ⅲ
N1P1	34.36c	34.36	34.52	33.74	34.81	c	0.55
N1P2	43.44ab	40.44	43.02	42.19	45.11	ab	1.5
N1P3	36.56c	36.56	37.02	37.1	35.56	c	0.87
N2P1	35.18c	35.18	34.28	32.92	38.34	c	2.82
N2P2	45.09a	45.09	45.72	45.07	44.49	a	0.62
N2P3	40.74b	42.74	39.78	42.99	39.45	b	1.96

## Sheet: Rubisco 2021
								DAA0	DAA20	DAA40	DAA60
							N1P1	75.39	67.46	54.83	37.21
							N1P2	92.35	79.78	62.59	49.48
							N1P3	85.32	75.56	52.91	39.21
							N2P1	86.58	77.83	55.34	40.39
							N2P2	97.08	84.72	67.72	50.67
							N2P3	89.96	73.9	57.42	42.52
								1.15	0.26	1.16	1.24
								0.89	4.92	0.9	1.45
								1.84	3.11	1.85	0.26
								6.58	3.84	6.62	1.22
								2.25	1.64	2.26	2.43
								2.64	4.47	2.66	1.51
	DAA0	average	Ⅰ	Ⅱ	Ⅲ
N1P1	75.39d	75.39	76.41	75.59	74.13	d	1.15
N1P2	92.35ab	92.35	92.25	91.5	93.28	ab	0.89
N1P3	85.32c	85.32	86.14	86.63	83.23	c	1.84
N2P1	86.58c	86.58	91.83	88.68	79.18	c	6.58
N2P2	97.08a	97.08	98.31	94.47	98.43	a	2.25
N2P3	89.96bc	89.96	87.31	90	92.59	bc	2.64
	DAA20	average	Ⅰ	Ⅱ	Ⅲ
N1P1	67.46c	67.46	67.26	67.36	67.75	c	0.26
N1P2	79.78ab	79.78	77.71	76.23	85.39	ab	4.92
N1P3	75.56b	75.56	72.76	75	78.91	b	3.11
N2P1	77.83b	77.83	75.98	75.27	82.25	b	3.84
N2P2	84.72a	84.72	85.21	82.89	86.07	a	1.64
N2P3	73.9b	73.9	72.65	70.19	78.87	b	4.47
	DAA40	average	Ⅰ	Ⅱ	Ⅲ
N1P1	54.83c	54.83	55.85	55.03	53.56	c	1.16
N1P2	62.59ab	62.59	62.5	61.74	63.53	ab	0.9
N1P3	52.91c	52.91	53.73	54.23	50.81	c	1.85
N2P1	55.34c	55.34	60.62	57.46	47.9	c	6.62
N2P2	67.72a	67.72	68.95	65.09	69.07	a	2.26
N2P3	57.42bc	57.42	54.75	57.46	60.07	bc	2.66
	DAA60	average	Ⅰ	Ⅱ	Ⅲ
N1P1	37.21d	37.21	37.89	35.78	37.96	d	1.24
N1P2	49.48a	49.48	48.02	49.5	50.93	a	1.45
N1P3	39.21cd	39.21	39.26	39.46	38.95	cd	0.26
N2P1	40.39bc	40.39	40.08	39.36	41.74	bc	1.22
N2P2	50.67a	50.67	49.01	49.55	53.47	a	2.43
N2P3	42.52b	42.52	42.07	44.21	41.31	b	1.51
