# Supplementary material for: Improving maize carbon and nitrogen metabolic pathways and yield with nitrogen application rate and nitrogen forms
Source: PeerJ. 2024 Jan 2;12:e16548. doi: 10.7717/peerj.16548 (PMC10768660; doi:10.7717/peerj.16548)
Supplement: Supplemental Information 1 [file peerj-12-16548-s001.zip › raw data2023.6.17/Figure 4 GDH.xlsx]

## Sheet: GDH 2020
								DAA0	DAA20	DAA40	DAA60
							N1P1	282.92	258.77	244.76	212.98
							N1P2	306.69	275.36	263.92	225.78
							N1P3	286.89	262.5	248.67	216.19
							N2P1	295.48	268.71	253.88	219.47
							N2P2	310.38	284.86	267.86	229.94
							N2P3	297.26	271.4	255.9	221.12
								7.97	8.72	5.23	3.9
								4.65	5.85	4.23	3.74
								5.34	6.57	6.13	3.99
								5	9.08	4.02	4.98
								4.56	3.82	5.09	4.73
								8.51	8.95	7	3.85
	DAA0	average	Ⅰ	Ⅱ	Ⅲ
N1P1	282.92d	282.92	274.69	283.47	290.6	7.97
N1P2	306.69ab	306.69	303.67	312.05	304.35	4.65
N1P3	286.89cd	286.89	282.94	284.77	292.96	5.34
N2P1	295.48c	295.48	293.52	291.76	301.16	5
N2P2	310.38a	310.38	305.12	313.03	312.99	4.56
N2P3	297.26bc	297.26	294.42	290.53	306.83	8.51
	DAA20	average	Ⅰ	Ⅱ	Ⅲ
N1P1	258.77c	258.77	251.96	255.76	268.59	8.72
N1P2	275.36ab	275.36	276.09	280.81	269.18	5.85
N1P3	262.5bc	262.5	266.44	266.14	254.92	6.57
N2P1	268.71bc	268.71	261.81	265.32	279	9.08
N2P2	284.86a	284.86	286.38	280.52	287.68	3.82
N2P3	271.4bc	271.4	263.31	269.87	281.01	8.95
	DAA40	average	Ⅰ	Ⅱ	Ⅲ
N1P1	244.76d	244.76	244.19	239.84	250.26	5.23
N1P2	263.92ab	263.92	262.67	260.44	268.63	4.23
N1P3	248.67cd	248.67	243.28	247.38	255.35	6.13
N2P1	253.88cd	253.88	252.07	251.08	258.49	4.02
N2P2	267.86a	267.86	262.58	268.28	272.73	5.09
N2P3	255.9bc	255.9	252.01	251.7	263.98	7
	DAA60	average	Ⅰ	Ⅱ	Ⅲ
N1P1	212.98d	212.98	210.9	210.56	217.47	3.9
N1P2	225.78ab	225.78	224.26	223.04	230.05	3.74
N1P3	216.19cd	216.19	215	212.92	220.64	3.99
N2P1	219.47bcd	219.47	214.8	218.89	224.71	4.98
N2P2	229.94a	229.94	234.94	229.36	225.53	4.73
N2P3	221.12bc	221.12	225.32	220.27	217.76	3.85

## Sheet: GDH 2021
								DAA0	DAA20	DAA40	DAA60
							N1P1	281.45	254.64	241.52	210.57
							N1P2	304.58	267.37	248.24	218.71
							N1P3	287.57	259.49	242.99	212.91
							N2P1	296.42	262.14	245.43	214.14
							N2P2	311.28	271.64	250.18	221.48
							N2P3	298.52	262.5	246.76	216.36
								2.35	6.17	1.07	2.83
								1.83	3.9	0.83	1.79
								4.6	4.81	2.08	2.21
								4.53	2.06	2.05	2.58
								5.59	5.6	2.53	1.48
								5.4	3.23	2.45	3.35
	DAA0	average	Ⅰ	Ⅱ	Ⅲ
N1P1	281.45d	281.45	283.56	281.88	278.91	2.35
N1P2	304.58ab	304.58	304.4	302.85	306.49	1.83
N1P3	287.57d	287.57	290.1	282.26	290.35	4.6
N2P1	296.42c	296.42	295.25	292.59	301.42	4.53
N2P2	311.28a	311.28	309.55	317.53	306.75	5.59
N2P3	298.52bc	298.52	293.09	298.58	303.89	5.4
	DAA20	average	Ⅰ	Ⅱ	Ⅲ
N1P1	254.64c	254.64	252.05	250.19	261.68	6.17
N1P2	267.365ab	267.37	263.86	266.67	271.57	3.9
N1P3	259.49bc	259.49	257.17	256.28	265.02	4.81
N2P1	262.14bc	262.14	262.75	259.84	263.83	2.06
N2P2	271.64a	271.64	270.07	266.99	277.86	5.6
N2P3	262.497bc	262.5	264.21	264.51	258.78	3.23
	DAA40	average	Ⅰ	Ⅱ	Ⅲ
N1P1	241.52344d	241.52	242.48	241.72	240.37	1.07
N1P2	248.243165ab	248.24	248.16	247.46	249.11	0.83
N1P3	242.99029cd	242.99	244.14	240.59	244.25	2.08
N2P1	245.43094bc	245.43	244.9	243.7	247.69	2.05
N2P2	250.18044a	250.18	249.4	253.01	248.13	2.53
N2P3	246.759737ab	246.76	244.3	246.79	249.19	2.45
	DAA60	average	Ⅰ	Ⅱ	Ⅲ
N1P1	210.57d	210.57	209.38	208.53	213.81	2.83
N1P2	218.71ab	218.71	217.1	218.39	220.64	1.79
N1P3	212.91cd	212.91	211.85	211.44	215.46	2.21
N2P1	214.14cd	214.14	213.42	212.01	217	2.58
N2P2	221.48a	221.48	222.27	222.4	219.77	1.48
N2P3	216.35bc	216.36	214.72	220.22	214.14	3.35
