# Supplementary material for: Improving maize carbon and nitrogen metabolic pathways and yield with nitrogen application rate and nitrogen forms
Source: PeerJ. 2024 Jan 2;12:e16548. doi: 10.7717/peerj.16548 (PMC10768660; doi:10.7717/peerj.16548)
Supplement: Supplemental Information 1 [file peerj-12-16548-s001.zip › raw data2023.6.17/Figure 4 GOGAT.xlsx]

## Sheet: GOGAT 2020
								DAA0	DAA20	DAA40	DAA60
							N1P1	20.14	19.25	15.78	14.15
							N1P2	22.36	20.87	16.73	15.78
							N1P3	21.06	19.58	16.12	14.86
							N2P1	21.24	19.96	16.45	14.99
							N2P2	22.74	21.16	16.89	15.95
							N2P3	21.85	20.45	16.54	15.12
								0.5	0.52	0.1	0.25
								0.27	0.31	0.16	0.23
								0.49	0.37	0.11	0.25
								0.3	0.46	0.17	0.17
								0.31	0.57	0.1	0.25
								0.37	0.34	0.13	0.18
	DAA0	average	Ⅰ	Ⅱ	Ⅲ
N1P1	20.14e	20.14	19.63	20.16	20.63	e	0.5
N1P2	22.36ab	22.36	22.15	22.27	22.66	ab	0.27
N1P3	21.06d	21.06	20.7	20.87	21.61	d	0.49
N2P1	21.24cd	21.24	20.95	21.56	21.21	cd	0.3
N2P2	22.74a	22.74	22.38	22.96	22.88	a	0.31
N2P3	21.85bc	21.85	21.48	21.85	22.22	bc	0.37
	DAA20	average	Ⅰ	Ⅱ	Ⅲ
N1P1	19.25c	19.25	18.72	19.28	19.75	c	0.52
N1P2	20.87a	20.87	20.65	20.73	21.23	a	0.31
N1P3	19.58c	19.58	19.78	19.15	19.81	c	0.37
N2P1	19.96bc	19.96	19.47	20.03	20.37	bc	0.46
N2P2	21.16a	21.16	21.02	20.67	21.79	a	0.57
N2P3	20.45ab	20.45	20.32	20.2	20.83	ab	0.34
	DAA40	average	Ⅰ	Ⅱ	Ⅲ
N1P1	15.78e	15.78	15.69	15.78	15.88	e	0.1
N1P2	16.73ab	16.73	16.64	16.65	16.91	ab	0.16
N1P3	16.12d	16.12	16.09	16.02	16.24	d	0.11
N2P1	16.45c	16.45	16.41	16.3	16.64	c	0.17
N2P2	16.89a	16.89	16.94	16.78	16.96	a	0.1
N2P3	16.54bc	16.54	16.41	16.55	16.68	bc	0.13
	DAA60	average	Ⅰ	Ⅱ	Ⅲ
N1P1	14.15c	14.15	13.92	14.09	14.42	c	0.25
N1P2	15.78a	15.78	16.03	15.64	15.65	a	0.23
N1P3	14.86b	14.86	14.69	14.75	15.14	b	0.25
N2P1	14.99b	14.99	14.95	14.84	15.18	b	0.17
N2P2	15.95a	15.95	15.69	15.96	16.19	a	0.25
N2P3	15.12b	15.12	15.12	14.95	15.31	b	0.18

## Sheet: GOGAT 2021
								DAA0	DAA20	DAA40	DAA60
							N1P1	20.11	18.62	15.56	13.92
							N1P2	21.65	20.08	16.48	14.98
							N1P3	20.46	19.01	15.89	14.02
							N2P1	20.98	19.35	16.04	14.35
							N2P2	21.84	20.26	16.61	15.21
							N2P3	21.12	19.48	16.12	14.58
								0.16	0.17	0.14	0.44
								0.13	0.4	0.11	0.28
								0.26	0.39	0.28	0.34
								0.32	0.19	0.28	0.15
								0.38	0.35	0.33	0.23
								0.32	0.36	0.23	0.16
	DAA0	average	Ⅰ	Ⅱ	Ⅲ
N1P1	20.11c	20.11	20.25	20.14	19.93	c	0.16
N1P2	21.65a	21.65	21.64	21.53	21.78	a	0.13
N1P3	20.46c	20.46	20.58	20.65	20.16	c	0.26
N2P1	20.98b	20.98	21.15	20.61	21.17	b	0.32
N2P2	21.84a	21.84	21.46	21.85	22.21	a	0.38
N2P3	21.12b	21.12	21.04	20.85	21.47	b	0.32
	DAA20	average	Ⅰ	Ⅱ	Ⅲ
N1P1	18.62c	18.62	18.61	18.46	18.79	c	0.17
N1P2	20.08a	20.08	20.06	19.69	20.49	a	0.4
N1P3	19.01bc	19.01	18.94	18.66	19.43	bc	0.39
N2P1	19.35b	19.35	19.29	19.2	19.57	b	0.19
N2P2	20.26a	20.26	20.23	19.93	20.62	a	0.35
N2P3	19.48ab	19.48	19.33	19.22	19.89	ab	0.36
	DAA40	average	Ⅰ	Ⅱ	Ⅲ
N1P1	15.56d	15.56	15.69	15.59	15.4	d	0.14
N1P2	16.48ab	16.48	16.47	16.37	16.6	ab	0.11
N1P3	15.89cd	15.89	16.05	15.56	16.06	cd	0.28
N2P1	16.04c	16.04	15.97	15.8	16.35	c	0.28
N2P2	16.61a	16.61	16.28	16.61	16.94	a	0.33
N2P3	16.12bc	16.12	16.22	16.28	15.86	bc	0.23
	DAA60	average	Ⅰ	Ⅱ	Ⅲ
N1P1	13.92d	13.92	13.74	13.6	14.42	d	0.44
N1P2	14.98ab	14.98	14.73	14.93	15.28	ab	0.28
N1P3	14.02d	14.02	13.86	13.79	14.41	d	0.34
N2P1	14.35cd	14.35	14.39	14.19	14.47	cd	0.15
N2P2	15.21a	15.21	15.33	15.35	14.95	a	0.23
N2P3	14.58bc	14.58	14.75	14.57	14.42	bc	0.16
