# Supplementary material for: Improving maize carbon and nitrogen metabolic pathways and yield with nitrogen application rate and nitrogen forms
Source: PeerJ. 2024 Jan 2;12:e16548. doi: 10.7717/peerj.16548 (PMC10768660; doi:10.7717/peerj.16548)
Supplement: Supplemental Information 1 [file peerj-12-16548-s001.zip › raw data2023.6.17/Figure 5 Nitrogen accumulation and translocation.xlsx]

## Sheet: accumulation
									N1P1	N1P2	N1P3	N2P1	N2P2	N2P3			1.79	3.17
								2020	145.56	201.21	156.93	158.76	210.53	189.62			1.39	2.9
								2021	150.86	207.99	186.4	170.12	213.21	190.62			2.86	2.85
																	3.45	3.4
																	3.51	5.69
																	4.12	2.36
	2020		average	Ⅰ	Ⅱ	Ⅲ
	N1P1	145.56e	145.56	148.3	146.1	142.17	e
	N1P2	201.21b	201.21	200.96	198.92	203.72	b
	N1P3	156.93d	156.93	159.13	160.48	151.31	d
	N2P1	158.76d	158.76	157.23	153.72	165.37	d
	N2P2	210.53a	210.53	213.85	203.5	214.17	a
	N2P3	189.62c	189.62	182.46	189.71	196.71	c
	2021		average	Ⅰ	Ⅱ	Ⅲ
	N1P1	150.86d	150.86	149.19	157.03	146.45	d
	N1P2	207.99a	207.99	210.76	202.2	211.02	a
	N1P3	186.4b	186.4	185.12	182.22	191.85	b
	N2P1	170.12c	170.12	164.19	170.19	175.98	c
	N2P2	213.21a	213.21	206.47	208.63	224.53	a
	N2P3	190.62b	190.62	192.4	193.51	185.93	b

## Sheet: volume of transshipment
								N1P1	N1P2	N1P3	N2P1	N2P2	N2P3			2.19	2.26
							2020	36.78	51.71	43.11	46.88	57.2	47.72			1.7	3.37
							2021	40.09	52.17	42.62	48.78	54.55	51.18			1.17	1.1
																0.89	2.73
																4.22	2.77
																5.21	3.25
	2020		average	Ⅰ	Ⅱ	Ⅲ
	N1P1	36.78d	36.78	38.74	37.18	34.42	d
	N1P2	51.71b	51.71	51.54	50.1	53.49	b
	N1P3	43.11c	43.11	43.27	44.2	41.87	c
	N2P1	46.88bc	46.88	47	47.71	45.94	bc
	N2P2	57.20a	57.2	56.12	53.64	61.86	a
	N2P3	47.72bc	47.72	46.11	53.54	43.51	bc
	2021		average	Ⅰ	Ⅱ	Ⅲ
	N1P1	40.09c	40.09	41.08	41.69	37.51	c
	N1P2	52.17ab	52.17	51.13	55.94	49.45	ab
	N1P3	42.62c	42.62	42.51	41.58	43.77	c
	N2P1	48.78b	48.78	48.08	46.48	51.79	b
	N2P2	54.55a	54.55	56.08	51.36	56.22	a
	N2P3	51.18ab	51.18	47.91	51.22	54.41	ab
