# Supplementary material for: Improving maize carbon and nitrogen metabolic pathways and yield with nitrogen application rate and nitrogen forms
Source: PeerJ. 2024 Jan 2;12:e16548. doi: 10.7717/peerj.16548 (PMC10768660; doi:10.7717/peerj.16548)
Supplement: Supplemental Information 1 [file peerj-12-16548-s001.zip › raw data2023.6.17/Figure 6 Correlation analysis.xlsx]

## Sheet: Sheet1
					Yield	net photosynthetic rate	the instanta neous solar use efficiency	instant water use efficiency	Instantaneous carboxylation rate	MDH	ME	PEPC	PPDK	Rubisco	GDH	GOGAT	GS	NR	accumulation	volume of transshipment	sucrose	soluble sugar	starch	PEPN	AEN	PEN	REN
					Yi	Pn	In	Iw	Ic	MDH	ME	PEPC	PPDK	Ru	GDH	GOGAT	GS	NR	Ac	Vt	Sc	Ss	St	PEPN	AEN	PEN	REN
					11.81	18.18	4.09	5.09	0.1	28.85	1.3	5.93	80.86	75.46	279.13	19.94	5.98	1.7	148.75	39.91	0.105	0.115	1.445	57.4	15.7	57.965	0.735
					11.985	18.21	4.03	4.96	0.1	27.82	1.29	5.86	79.38	74.51	282.68	20.15	5.91	1.68	151.57	39.44	0.1	0.115	1.445	57.03	15.73	57.555	0.715
					12.1	18.33	4.06	5	0.1	28.29	1.3	5.77	81.01	72.83	284.76	20.28	5.8	1.63	144.31	35.97	0.095	0.1	1.415	56.47	15.87	56.865	0.67
					13.27	24.3	5.69	6.96	0.14	33.47	1.33	6.55	94.25	91.28	304.04	21.9	6.41	1.94	205.86	51.34	0.15	0.18	1.845	62.29	21.3	39.575	0.975
					13.195	23.84	5.6	6.82	0.14	33.12	1.32	6.48	93.12	90.41	307.45	21.9	6.37	1.91	200.56	53.02	0.155	0.18	1.95	61.27	20.78	38.92	0.95
					13.375	26.67	5.81	7.16	0.14	33.95	1.37	6.62	95.82	92.46	305.42	22.22	6.46	1.97	207.37	51.47	0.22	0.18	2.04	66.15	24.005	41.475	1
					12.665	20.96	4.77	6.16	0.13	31.06	1.32	6.14	85.63	84.8	286.52	20.64	6.16	1.8	172.13	42.89	0.115	0.125	1.535	58.955	17.57	50.025	0.85
					12.3	21.65	4.73	6.3	0.12	29.79	1.31	6.01	84.78	82.53	283.52	20.76	6.06	1.73	171.35	42.89	0.115	0.12	1.545	60.175	18.36	50.68	0.775
					12.685	22.86	4.78	6.22	0.13	31.73	1.34	6.04	85.5	83.43	291.66	20.89	6.22	1.82	171.58	42.82	0.1	0.125	1.45	60.175	19.735	49.6	0.835
					12.61	21.74	4.96	6.08	0.13	31.55	1.32	6.47	89.19	85.19	294.39	21.05	6.17	1.82	160.71	47.54	0.11	0.135	1.675	43.82	12.505	55.16	0.59
					12.64	21.52	4.84	5.94	0.13	32.48	1.33	6.35	86.51	83.86	292.18	21.09	6.21	1.84	161.96	47.1	0.12	0.135	1.725	41.935	12.255	53.395	0.575
					12.55	23.67	4.64	6.38	0.12	31.11	1.33	5.98	84.21	78.5	301.29	21.19	6.32	1.81	170.68	48.87	0.115	0.135	1.55	40.22	14.705	49.685	0.485
					13.455	25.47	5.89	7.01	0.14	35.12	1.36	6.81	98.82	96.7	307.34	21.92	6.47	1.95	210.16	56.1	0.155	0.185	2.21	45.86	16.36	40.135	0.705
					13.33	24.75	5.72	6.98	0.14	34.38	1.36	6.47	94.92	93.92	315.28	22.41	6.49	1.92	206.07	52.5	0.15	0.18	2.21	42.93	15.545	37.725	0.645
					13.745	25.73	5.98	7.21	0.15	34.29	1.36	6.83	100.51	98.73	309.87	22.55	6.55	2.06	219.35	59.04	0.155	0.19	2.33	46.295	16.66	40.35	0.77
					12.94	24.04	5.46	6.55	0.13	32.3	1.34	6.33	88.99	85.89	293.76	21.26	6.23	1.79	187.43	47.01	0.14	0.165	2.145	41.695	14.28	42.045	0.595
					13.04	23.28	5.46	6.38	0.14	32.84	1.34	6.37	89.49	89.8	294.56	21.35	6.22	1.92	191.61	52.38	0.14	0.17	2.175	41.975	13.415	43.005	0.7
					13.08	25.95	5.75	6.92	0.13	32.07	1.35	6.56	93.24	87.64	305.36	21.85	6.33	1.83	191.32	48.96	0.135	0.16	2.1	47.045	16.465	45.905	0.605
