# Supplementary material for: Improving maize carbon and nitrogen metabolic pathways and yield with nitrogen application rate and nitrogen forms
Source: PeerJ. 2024 Jan 2;12:e16548. doi: 10.7717/peerj.16548 (PMC10768660; doi:10.7717/peerj.16548)
Supplement: Supplemental Information 1 [file peerj-12-16548-s001.zip › raw data2023.6.17/Table 2 Non-structural carbohydrate accumulation and transport.xlsx]

## Sheet: form
			Years	Treatment	accumulation（kg·hm-2)						Transhipment（kg·hm-2)
					Before silking			After silking
					sucrose	soluble sugar	starch	sucrose	soluble sugar	starch	sucrose	soluble sugar	starch
			2020	N1P1	0.22c	0.30d	2.47d	0.12d	0.19d	0.98e	0.10d	0.11d	1.49c
				N1P2	0.35a	0.44ab	3.56ab	0.19ab	0.25ab	1.57a	0.16a	0.19a	1.99ab
				N1P3	0.27b	0.32cd	2.62c	0.16c	0.21c	1.03d	0.11c	0.11d	1.59bc
				N2P1	0.28b	0.35bc	2.73c	0.17bc	0.22bc	1.01d	0.11c	0.13c	1.72b
				N2P2	0.36a	0.46a	3.75a	0.2a	0.26a	1.36ab	0.16a	0.2a	2.39a
				N2P3	0.33a	0.42ab	3.54b	0.19ab	0.25ab	1.28bc	0.14b	0.17b	2.26a
			2021	N1P1	0.21d	0.26d	2.20d	0.11d	0.14d	0.82e	0.10e	0.12d	1.38e
				N1P2	0.33ab	0.41ab	3.4ab	0.19ab	0.22ab	1.5a	0.19a	0.17a	1.9ab
				N1P3	0.24c	0.29c	2.29c	0.13c	0.15c	0.86d	0.11d	0.14c	1.43d
				N2P1	0.26c	0.31c	2.53c	0.14c	0.17c	0.95c	0.12c	0.14c	1.58c
				N2P2	0.35a	0.45a	3.58a	0.2a	0.28a	1.47a	0.15ab	0.17a	2.11a
				N2P3	0.31b	0.39b	3.25b	0.17b	0.23b	1.23b	0.14b	0.16b	2.02a
2020	Before silking	sucrose	average	Ⅰ	Ⅱ	Ⅲ	2021	Before silking	sucrose	average	Ⅰ	Ⅱ	Ⅲ
	N1P1	0.22c	0.22	0.21	0.2	0.25		N1P1	0.21d	0.21	0.2	0.19	0.24
	N1P2	0.35a	0.35	0.35	0.33	0.37		N1P2	0.33ab	0.33	0.33	0.32	0.34
	N1P3	0.27b	0.27	0.29	0.22	0.3		N1P3	0.24c	0.24	0.25	0.22	0.25
	N2P1	0.28b	0.28	0.28	0.28	0.28		N2P1	0.26c	0.26	0.26	0.26	0.26
	N2P2	0.36a	0.36	0.35	0.33	0.4		N2P2	0.35a	0.35	0.35	0.34	0.36
	N2P3	0.33a	0.33	0.32	0.38	0.29		N2P3	0.31b	0.31	0.3	0.33	0.3
	Before silking	soluble sugar	average	Ⅰ	Ⅱ	Ⅲ		Before silking	soluble sugar	average	Ⅰ	Ⅱ	Ⅲ
	N1P1	0.30d	0.3	0.31	0.26	0.33		N1P1	0.26d	0.26	0.27	0.25	0.26
	N1P2	0.44ab	0.44	0.4	0.45	0.47		N1P2	0.41ab	0.41	0.39	0.41	0.43
	N1P3	0.32cd	0.32	0.27	0.29	0.4		N1P3	0.29c	0.29	0.27	0.27	0.33
	N2P1	0.35bc	0.35	0.37	0.38	0.3		N2P1	0.31c	0.31	0.32	0.32	0.29
	N2P2	0.46a	0.46	0.47	0.46	0.45		N2P2	0.45a	0.45	0.46	0.45	0.44
	N2P3	0.42ab	0.42	0.42	0.41	0.43		N2P3	0.39b	0.39	0.39	0.39	0.39
	Before silking	starch	average	Ⅰ	Ⅱ	Ⅲ		Before silking	starch	average	Ⅰ	Ⅱ	Ⅲ
	N1P1	2.47d	2.47	1.84	1.71	3.86		N1P1	2.20d	2.2	2.79	2.06	1.75
	N1P2	3.56ab	3.56	3.56	3.57	3.55		N1P2	3.4ab	3.4	3.4	3.42	3.38
	N1P3	2.62c	2.62	2.6	2.56	2.7		N1P3	2.29c	2.29	2.26	2.2	2.41
	N2P1	2.73c	2.73	2.7	2.83	2.66		N2P1	2.53c	2.53	2.49	2.68	2.42
	N2P2	3.75a	3.75	3.92	3.82	3.51		N2P2	3.58a	3.58	3.85	3.69	3.2
	N2P3	3.54b	3.54	3.45	3.54	3.63		N2P3	3.25b	3.25	3.12	3.25	3.38
	After silking	sucrose	average	Ⅰ	Ⅱ	Ⅲ		After silking	sucrose	average	Ⅰ	Ⅱ	Ⅲ
	N1P1	0.12d	0.12	0.11	0.1	0.15		N1P1	0.11d	0.11	0.07	0.08	0.18
	N1P2	0.19ab	0.19	0.19	0.18	0.2		N1P2	0.19ab	0.19	0.19	0.19	0.19
	N1P3	0.16c	0.16	0.17	0.14	0.17		N1P3	0.13c	0.13	0.14	0.13	0.12
	N2P1	0.17bc	0.17	0.17	0.17	0.17		N2P1	0.14c	0.14	0.14	0.13	0.15
	N2P2	0.2a	0.2	0.2	0.19	0.21		N2P2	0.2a	0.2	0.22	0.16	0.22
	N2P3	0.19ab	0.19	0.18	0.21	0.18		N2P3	0.17b	0.17	0.17	0.18	0.16
	After silking	soluble sugar	average	Ⅰ	Ⅱ	Ⅲ		After silking	soluble sugar	average	Ⅰ	Ⅱ	Ⅲ
	N1P1	0.19d	0.19	0.21	0.18	0.18		N1P1	0.14d	0.14	0.1	0.14	0.18
	N1P2	0.25ab	0.25	0.23	0.25	0.27		N1P2	0.22ab	0.22	0.23	0.26	0.17
	N1P3	0.21c	0.21	0.19	0.2	0.24		N1P3	0.15c	0.15	0.18	0.16	0.11
	N2P1	0.22bc	0.22	0.22	0.23	0.21		N2P1	0.17c	0.17	0.15	0.17	0.19
	N2P2	0.26a	0.26	0.27	0.26	0.25		N2P2	0.28a	0.28	0.26	0.27	0.31
	N2P3	0.25ab	0.25	0.25	0.24	0.26		N2P3	0.23b	0.23	0.23	0.24	0.22
	After silking	starch	average	Ⅰ	Ⅱ	Ⅲ		After silking	starch	average	Ⅰ	Ⅱ	Ⅲ
	N1P1	0.98e	0.98	0.94	0.99	1.01		N1P1	0.82e	0.82	0.9	0.89	0.67
	N1P2	1.57a	1.57	1.54	1.69	1.48		N1P2	1.5a	1.5	1.49	1.48	1.53
	N1P3	1.03d	1.03	1.24	1.11	0.74		N1P3	0.86d	0.86	0.85	0.9	0.83
	N2P1	1.01d	1.01	0.9	1.01	1.12		N2P1	0.95c	0.95	1.02	0.98	0.85
	N2P2	1.36ab	1.36	1.24	1.28	1.56		N2P2	1.47a	1.47	1.44	1.47	1.5
	N2P3	1.28bc	1.28	1.31	1.33	1.2		N2P3	1.23b	1.23	1.19	1.2	1.3
	Transhipment	sucrose	average	Ⅰ	Ⅱ	Ⅲ		Transhipment	sucrose	average	Ⅰ	Ⅱ	Ⅲ
	N1P1	0.1c	0.1	0.1	0.09	0.11		N1P1	0.10e	0.1	0.11	0.11	0.08
	N1P2	0.16a	0.16	0.16	0.17	0.15		N1P2	0.19a	0.19	0.14	0.14	0.29
	N1P3	0.11c	0.11	0.12	0.12	0.09		N1P3	0.11d	0.11	0.11	0.11	0.11
	N2P1	0.11c	0.11	0.1	0.11	0.12		N2P1	0.12c	0.12	0.12	0.13	0.11
	N2P2	0.16a	0.16	0.15	0.15	0.17		N2P2	0.15ab	0.15	0.16	0.15	0.14
	N2P3	0.14b	0.14	0.14	0.14	0.13		N2P3	0.14b	0.14	0.14	0.14	0.14
	Transhipment	soluble sugar	average	Ⅰ	Ⅱ	Ⅲ		Transhipment	soluble sugar	average	Ⅰ	Ⅱ	Ⅲ
	N1P1	0.1d	0.1	0.1	0.1	0.1		N1P1	0.12d	0.12	0.13	0.13	0.1
	N1P2	0.19a	0.19	0.19	0.19	0.19		N1P2	0.17a	0.17	0.17	0.17	0.17
	N1P3	0.11d	0.11	0.11	0.1	0.11		N1P3	0.14c	0.14	0.14	0.14	0.14
	N2P1	0.13c	0.13	0.13	0.13	0.13		N2P1	0.14c	0.14	0.14	0.14	0.14
	N2P2	0.2a	0.2	0.2	0.19	0.21		N2P2	0.17a	0.17	0.17	0.17	0.17
	N2P3	0.17b	0.17	0.17	0.18	0.16		N2P3	0.16b	0.16	0.16	0.16	0.16
	Transhipment	starch	average	Ⅰ	Ⅱ	Ⅲ		Transhipment	starch	average	Ⅰ	Ⅱ	Ⅲ
	N1P1	1.49c	1.49	1.64	1.4	1.43		N1P1	1.38e	1.38	1.25	1.49	1.4
	N1P2	1.99ab	1.99	1.79	1.99	2.19		N1P2	1.9ab	1.9	1.9	1.91	1.89
	N1P3	1.59bc	1.59	1.65	1.69	1.43		N1P3	1.43d	1.43	1.42	1.4	1.47
	N2P1	1.72b	1.72	1.78	1.82	1.56		N2P1	1.58c	1.58	1.57	1.63	1.54
	N2P2	2.39a	2.39	2.22	2.27	2.68		N2P2	2.11a	2.11	2.2	2.15	1.98
	N2P3	2.26a	2.26	2.31	2.33	2.14		N2P3	2.02a	2.02	1.98	2.02	2.06
