# Supplementary material for: Improving maize carbon and nitrogen metabolic pathways and yield with nitrogen application rate and nitrogen forms
Source: PeerJ. 2024 Jan 2;12:e16548. doi: 10.7717/peerj.16548 (PMC10768660; doi:10.7717/peerj.16548)
Supplement: Supplemental Information 1 [file peerj-12-16548-s001.zip › raw data2023.6.17/Table 3 Yield2023.9.1.xlsx]

## Sheet: Sheet1
			Years	Treatment	Effective panicles	Grains per ear	1 000-grain weight	Yield			6.99a	425.12c	405.22c		6.99	425.12	405.22	12.0415		12.16e
											7.10a	434.92ab	428ab		7.1	434.92	428	13.2163		13.25ab
					(×104ear hm-2)	(grain)	(g)	(t hm-2)			6.97a	428.90bc	421.85b		6.97	428.9	421.85	12.6109		12.69cd
			2020	N1P1	6.99a	425.12c	405.22c	12.16e			7.03a	432.54bc	408.74c		7.03	432.54	408.74	12.4288		12.48de
				N1P2	7.10a	434.92ab	428ab	13.25ab			7.10a	441.10a	435.16a		7.1	441.1	435.16	13.6284		13.41a
				N1P3	6.97a	428.90bc	421.85b	12.69cd			7.08a	434.72ab	424.94ab		7.08	434.72	424.94	13.0789		13.07abc
				N2P1	7.03a	432.54bc	408.74c	12.48de			7.03a	418.03e	402.31d		7.03	418.03	402.31	11.8229		11.77d
				N2P2	7.10a	441.10a	435.16a	13.41a			7.09a	440.75ab	428.35ab		7.09	440.75	428.35	13.3856		13.31ab
				N2P3	7.08a	434.72ab	424.94ab	13.07abc			7.02a	427.42d	415.19c		7.02	427.42	415.19	12.4577		12.41c
			2021	N1P1	7.03a	418.03e	402.31d	11.77d			6.98a	432.60cd	423.48bc		6.98	432.6	423.48	12.7872		12.72c
				N1P2	7.09a	440.75ab	428.35ab	13.31ab			7.07a	442.20a	439.64a		7.07	442.2	439.64	13.7447		13.61a
				N1P3	7.02a	427.42d	415.19c	12.41c			7.06a	435.94bc	428.39ab		7.06	435.94	428.39	13.1847		13.15b
				N2P1	6.98a	432.60cd	423.48bc	12.72c
				N2P2	7.07a	442.20a	439.64a	13.61a
				N2P3	7.06a	435.94bc	428.39ab	13.15b
Yieid			average	Ⅰ	Ⅱ	Ⅲ			Effective panicles		average	Ⅰ	Ⅱ	Ⅲ
2020	N1P1	12.16e	12.16	11.75	12.18	12.55	e	2020	N1P1	6.99a	6.99	7.1	7.03	6.83	a
	N1P2	13.25ab	13.25	13.24	13.17	13.34	ab		N1P2	7.1a	7.1	6.88	6.7	7.71	a
	N1P3	12.69cd	12.69	12.8	12.45	12.82	cd		N1P3	6.97a	6.97	6.87	6.73	7.3	a
	N2P1	12.48de	12.48	12.49	12.52	12.43	de		N2P1	7.03a	7.03	7.04	7.14	6.91	a
	N2P2	13.41a	13.41	13.36	13.24	13.63	a		N2P2	7.1a	7.1	7.29	7.03	6.99	a
	N2P3	12.07abc	13.07	12.89	12.7	13.32	abc		N2P3	7.08a	7.08	7.09	7.06	7.09	a
			average	Ⅰ	Ⅱ	Ⅲ					average	Ⅰ	Ⅱ	Ⅲ
2021	N1P1	11.77d	11.77	11.87	11.79	11.65	d	2021	N1P1	7.03a	7.03	7.1	7.06	6.93	a
	N1P2	13.31ab	13.31	13.3	13.22	13.41	ab		N1P2	7.09a	7.09	7.07	6.95	7.25	a
	N1P3	12.41c	12.41	12.53	12.15	12.55	c		N1P3	7.02a	7.02	7.22	6.59	7.25	a
	N2P1	12.72c	12.72	12.73	12.76	12.67	c		N2P1	6.98a	6.98	6.99	7.05	6.89	a
	N2P2	13.61a	13.61	13.55	13.42	13.86	a		N2P2	7.07a	7.07	6.98	6.76	7.47	a
	N2P3	13.07b	13.07	12.99	13.38	12.84	b		N2P3	7.06a	7.06	6.92	7.57	6.69	a
Grains per ear			average	Ⅰ	Ⅱ	Ⅲ			1 000-grain weight		average	Ⅰ	Ⅱ	Ⅲ
2020	N1P1	425.29c	425.29	421.07	418.99	435.81	c	2020	N1P1	405.22c	405.22	404.47	404.19	407.06	c
	N1P2	434.80ab	434.8	432.12	433.46	438.82	ab		N1P2	428ab	428	425.62	423.31	435.06	ab
	N1P3	428.81bc	428.81	424.73	427.71	433.99	bc		N1P3	421.85b	421.85	421.54	417.97	425.94	b
	N2P1	432.50bc	432.5	431.8	431.42	434.28	bc		N2P1	408.74c	408.74	406.31	404.98	414.98	c
	N2P2	440.90a	440.9	440.66	439.88	442.16	a		N2P2	435.16a	435.16	434.29	431.56	439.54	a
	N2P3	434.32ab	434.32	435.44	434.48	433.04	ab		N2P3	424.94b	424.94	428.88	425.52	420.47	b
			average	Ⅰ	Ⅱ	Ⅲ					average	Ⅰ	Ⅱ	Ⅲ
2021	N1P1	418.13e	418.13	417.64	417.47	419.28	e	2021	N1P1	402.31d	402.31	401.21	400.81	404.91	d
	N1P2	440.65ab	440.65	439.15	437.7	445.1	ab		N1P2	428.35ab	428.35	411.79	408.49	425.29	ab
	N1P3	427.45d	427.45	427.28	425.03	430.04	d		N1P3	415.19c	415.19	423.09	417.99	429.36	c
	N2P1	432.59cd	432.59	431.05	430.21	436.51	cd		N2P1	423.48bc	423.48	424.9	422.99	437.28	bc
	N2P2	442.40a	442.4	441.87	440.15	445.18	a		N2P2	439.64a	439.64	438.44	434.54	445.94	a
	N2P3	435.84bc	435.84	433.86	432.27	441.39	bc		N2P3	428.39ab	428.39	433.96	429.16	421.94	ab
