# Supplementary material for: Improving maize carbon and nitrogen metabolic pathways and yield with nitrogen application rate and nitrogen forms
Source: PeerJ. 2024 Jan 2;12:e16548. doi: 10.7717/peerj.16548 (PMC10768660; doi:10.7717/peerj.16548)
Supplement: Supplemental Information 1 [file peerj-12-16548-s001.zip › raw data2023.6.17/Table 4 Nitrogen use efficiency.xlsx]

## Sheet: Sheet2
		Years	Treatment	PEPK（kg/kg)	AEN（kg/kg)	PEN（kg/kg)	REN（kg/kg）
		2020	N1P1	57.90a	12.77c	60.84a	0.69bc
			N1P2	63.10a	17.96a	37.82c	0.96a
			N1P3	60.43a	15.30b	57.93ab	0.75b
			N2P1	41.60b	10.01d	52.41b	0.53d
			N2P2	44.70b	13.11bc	36.06c	0.70bc
			N2P3	43.57b	11.97cd	40.76c	0.63c
		2021	N1P1	56.05b	18.76c	54.10a	0.72b
			N1P2	63.38a	26.10a	42.17c	0.99a
			N1P3	59.10ab	21.81b	42.26c	0.89a
			N2P1	42.40c	16.30d	53.10a	0.57c
			N2P2	45.37c	19.27c	42.76c	0.71b
			N2P3	43.57c	17.47cd	46.54b	0.64bc
PEPN								AEN
2020		average	Ⅰ	Ⅱ	Ⅲ			2020		average	Ⅰ	Ⅱ	Ⅲ
	N1P1	57.9	58.92	58.1	56.64	a			N1P1	12.77	12.7	12.73	12.88	c
	N1P2	63.1	63	62.25	64.03	a			N1P2	17.96	17.18	16.63	20.07	a
	N1P3	60.43	61.25	61.74	58.34	a			N1P3	15.3	14.25	15.09	16.56	b
	N2P1	41.6	46.85	43.7	34.2	b			N2P1	10.01	9.32	9.05	11.66	d
	N2P2	44.7	45.93	42.09	46.05	b			N2P2	13.11	13.29	12.42	13.61	bc
	N2P3	43.57	40.92	43.61	46.2	b			N2P3	11.97	11.5	10.58	13.83	cd
2021		average	Ⅰ	Ⅱ	Ⅲ			2021		average	Ⅰ	Ⅱ	Ⅲ
	N1P1	56.05	55.88	55.96	56.3	b			N1P1	18.76	18.7	18.73	18.86	c
	N1P2	63.38	61.58	60.29	68.27	a			N1P2	26.1	25.42	24.93	27.94	a
	N1P3	59.1	56.66	58.61	62.01	ab			N1P3	21.81	20.89	21.63	22.91	b
	N2P1	42.4	40.79	40.17	46.24	c			N2P1	16.3	15.69	15.46	17.75	d
	N2P2	45.37	45.79	43.77	46.54	c			N2P2	19.27	19.43	18.67	19.71	c
	N2P3	43.57	42.47	40.34	47.89	c			N2P3	17.47	17.06	16.25	19.1	cd
PEN								REN
2020		average	Ⅰ	Ⅱ	Ⅲ			2020		average	Ⅰ	Ⅱ	Ⅲ
	N1P1	60.84	61.9	61.05	59.53	a			N1P1	0.69	0.71	0.7	0.67	bc
	N1P2	37.82	37.72	36.93	38.79	c			N1P2	0.96	0.96	0.95	0.97	a
	N1P3	57.93	58.78	59.3	55.75	ab			N1P3	0.75	0.76	0.77	0.72	b
	N2P1	52.41	57.88	54.6	44.7	b			N2P1	0.53	0.61	0.56	0.42	d
	N2P2	36.06	37.34	33.34	37.46	c			N2P2	0.7	0.72	0.66	0.72	bc
	N2P3	40.76	37.99	40.79	43.5	c			N2P3	0.63	0.59	0.63	0.67	c
2021		average	Ⅰ	Ⅱ	Ⅲ			2021		average	Ⅰ	Ⅱ	Ⅲ
	N1P1	54.1	54.03	54.06	54.2	a			N1P1	0.72	0.76	0.73	0.67	b
	N1P2	42.17	41.43	40.91	44.16	c			N1P2	0.99	0.99	0.95	1.03	a
	N1P3	42.26	41.27	42.06	43.45	c			N1P3	0.89	0.94	0.78	0.95	a
	N2P1	53.1	52.44	52.19	54.67	a			N2P1	0.57	0.57	0.59	0.55	c
	N2P2	42.76	42.93	42.11	43.24	c			N2P2	0.71	0.69	0.63	0.82	b
	N2P3	46.54	46.1	45.22	48.31	b			N2P3	0.64	0.6	0.77	0.54	bc
